# Supplementary material for: Investigation into the Synergistic Effect of the Zinc Peroxide/Peroxymonosulfate Double-Oxidation System for the Efficient Degradation of Tetracycline
Source: Molecules. 2024 Aug 30;29(17):4120. doi: 10.3390/molecules29174120 (PMC11397340; doi:10.3390/molecules29174120)
Supplement: Supplementary file 1 [file molecules-29-04120-s001.zip]

Archive with 1 entries (1 files):
- molecules-3159528-supplementary.pdf
